# Supplementary material for: Vitamin B supplementation enhances the efficacy of non-steroidal anti-inflammatory drugs in patients with painful foot and ankle conditions: A multicenter, prospective, randomized controlled trial
Source: PLoS One. 2025 Nov 13;20(11):e0336373. doi: 10.1371/journal.pone.0336373 (PMC12614615; doi:10.1371/journal.pone.0336373)
Supplement: S1 Appendix — (XLSX) [file pone.0336373.s003.xlsx]

## Sheet: Baseline patient characteristic
Group Control: 1 Experimental: 2	Age	Height (cm)	Weight (Kg)	BMI	Disease Achilles tendinitis: 1 Ankle/foot OA: 2 Morton neuroma: 3 Plantar fasciitis: 4	Duration of disease Within 3m: 1 3-6m: 2 6m-1y: 3 1-2y: 4 Over 2y: 5	DM None: 0 With out neuropathy: 1	Alcohol None: 0 Without neuropathy: 1 Social: 2	Smoking None: 0 Current: 1 Previous: 2	Circulation Abnormal: 0 Normal: 1
1	57	188	112	31.6885	1	3	0	2	0	1
1	54	153	51	21.7865	3	1	0	0	0	1
1	64	160	65	25.3906	4	2	1	0	0	1
1	65	164	68	25.2826	2	1	0	2	0	1
1	32	180	90	27.7778	1	5	0	0	1	1
1	69	145	50	23.7812	4	2	0	0	0	1
1	57	161	70	27.0051	3	3	0	0	0	1
1	21	155	46	19.1467	2	4	0	0	0	1
1	57	160	58	22.6562	2	4	0	0	0	1
1	60	149	58	26.1249	4	2	0	0	0	1
1	55	153	58	24.7768	3	1	0	0	0	1
1	59	175	73	23.84	1	5	0	0	2	1
1	41	177	81	25.8546	4	1	0	2	1	1
1	65	165	63	23.1405	3	4	0	0	0	1
1	56	159	62	24.5243	1	2	0	0	0	1
1	44	170	71	24.5675	4	2	0	0	0	1
1	55	160	57	22.2656	4	5	0	0	0	1
1	29	155	70	29.1363	2	2	0	0	0	1
1	64	159	64	25.3155	2	4	0	0	0	1
1	65	155	56	23.3091	4	5	1	0	0	1
1	59	168	72	25.5102	1	1	0	2	2	1
1	55	174	84	27.7447	3	1	0	2	0	1
1	24	180	88	27.1605	2	3	0	2	1	1
1	44	172	73	24.6755	4	1	0	2	0	1
1	57	166	62	22.4996	3	2	0	2	0	1
1	41	170	70	24.2215	4	5	0	2	1	1
1	20	180	102	31.4815	1	5	0	2	0	1
1	58	162	61	23.2434	3	3	0	0	1	1
1	71	174	71	23.4509	3	4	0	0	0	1
1	43	162	60	22.8624	4	5	0	2	0	1
1	62	154	49.5	20.872	1	1	0	0	0	1
1	72	160	72	28.125	3	3	0	0	0	1
1	29	159	47	18.591	4	5	0	0	0	1
1	58	160	63	24.6094	4	4	0	2	0	1
1	66	173	73	24.3911	2	3	1	2	1	1
1	38	162.5	84	31.8107	4	4	0	0	0	1
1	67	158	58	23.2335	4	2	1	0	0	1
1	67	170	75	25.9516	2	3	0	0	0	1
1	65	168	69	24.4473	1	3	0	2	0	1
1	66	158	52	20.83	3	3	0	0	0	1
1	68	168	58	20.5499	2	3	1	2	1	1
1	73	168	61	21.6128	2	3	1	2	2	1
1	61	170	83	28.7197	2	5	0	0	0	1
1	75	173	73	24.3911	2	4	1	2	0	1
1	65	170	65	22.4913	2	4	0	0	0	1
1	55	147	45	20.8247	3	1	0	0	0	1
1	66	148	50	22.8269	4	3	0	0	0	1
1	50	158	62	24.8358	1	2	0	2	0	1
1	60	170	71	24.5675	1	4	0	2	0	1
1	62	165	57	20.9366	1	5	0	2	0	1
1	50	156	53	21.7784	4	2	0	2	0	1
1	63	159	67	26.5021	3	5	0	0	0	1
1	49	159	73	28.8754	4	2	0	0	0	1
1	62	159	54	21.3599	3	3	0	0	0	1
1	68	166	62	22.4996	2	5	0	0	0	1
1	70	170	66	22.8374	4	4	0	2	0	1
1	60	163	63	23.7118	3	5	0	2	0	1
1	26	162	49	18.6709	4	4	0	0	0	1
1	54	160	51	19.9219	3	5	0	0	0	1
1	48	163	69	25.9701	3	2	0	2	0	1
1	56	162	49	18.6709	3	4	0	0	0	1
1	76	153	55	23.4952	2	5	0	0	0	1
1	73	153	65	27.7671	3	5	0	0	0	1
1	60	163	70	26.3465	4	2	0	0	0	1
1	62	158	43	17.2248	2	4	0	0	0	1
1	65	170	70	24.2215	3	5	0	2	2	1
1	61	158	53	21.2306	3	5	0	0	0	1
1	59	170	65	22.4913	4	4	0	1	1	1
1	63	156	64	26.2985	2	5	0	0	0	1
1	59	166	61	22.1367	2	5	0	2	0	1
1	61	158	55	22.0317	4	1	0	0	0	1
1	63	157	59	23.9361	3	4	0	2	0	1
1	59	160	90	35.1562	2	4	0	0	1	1
1	62	149	47	21.1702	3	4	0	0	0	1
1	60	176	70	22.5981	4	5	0	2	1	1
1	63	160	65	25.3906	3	1	0	2	0	1
1	69	159	58	22.9421	2	5	1	2	2	1
2	27	176	71	22.921	2	2	0	0	0	1
2	68	155	69	28.7201	2	4	0	0	0	1
2	63	158	60	24.0346	2	2	0	0	0	1
2	64	154.5	60	25.1359	3	5	0	0	0	1
2	62	163	74	27.852	2	5	0	2	1	1
2	64	164	75	27.8852	3	3	0	0	0	1
2	56	176	72	23.2438	3	5	0	0	0	1
2	41	188	100	28.2933	2	5	1	0	1	1
2	68	152	54	23.3726	4	3	0	0	0	1
2	64	160	69	26.9531	3	5	0	0	1	1
2	59	159	54	21.3599	4	4	0	0	0	1
2	57	154	68	28.6726	4	2	1	0	0	1
2	73	158	69	27.6398	4	2	0	2	0	1
2	44	160	65	25.3906	1	2	0	0	0	1
2	45	176	80	25.8264	2	4	0	0	0	1
2	50	158	56	22.4323	3	5	0	0	0	1
2	38	170	68	23.5294	2	4	0	2	0	1
2	81	166	66	23.9512	2	1	0	0	0	1
2	61	177	80	25.5354	4	5	1	0	0	1
2	58	163	65	24.4646	1	1	0	2	2	1
2	33	163	70	26.3465	4	3	0	2	0	1
2	73	174	77	25.4327	2	5	0	0	2	1
2	25	179	81	25.2801	2	1	0	2	0	1
2	53	164	64	23.7954	3	3	0	2	0	1
2	63	163	60	22.5827	4	3	0	2	1	1
2	24	178	96	30.2992	1	2	0	2	1	1
2	59	170	60	20.7612	2	5	1	2	2	1
2	58	154	53	22.3478	4	2	0	2	0	1
2	29	180	120	37.037	3	4	0	0	1	1
2	51	163	78	29.3575	1	5	0	2	0	1
2	21	152.7	72.7	31.1786	4	4	0	2	0	1
2	37	162	55	20.9572	4	5	0	0	0	1
2	59	165	70	25.7117	3	5	0	2	2	1
2	37	175	90	29.3878	4	5	0	2	0	1
2	66	150	58	25.7778	4	4	0	2	0	1
2	48	164	65	24.1672	4	5	0	0	0	1
2	64	156	62	25.4767	2	5	0	0	0	1
2	63	164	66	24.539	2	4	0	2	2	1
2	63	159	73	28.8754	2	5	0	0	0	1
2	70	161	64	24.6904	3	4	0	0	0	1
2	74	157	58	23.5304	4	3	0	0	0	1
2	25	165	75	27.5482	1	3	0	0	0	1
2	20	180	88	27.1605	4	4	0	2	0	1
2	67	167	55	19.721	3	2	0	2	0	1
2	62	158	63	25.2363	2	5	0	0	0	1
2	53	166	64	23.2254	4	3	0	0	0	1
2	66	150	53	23.5556	4	4	0	0	0	1
2	58	165	63	23.1405	3	2	0	0	0	1
2	52	150	47	20.8889	3	4	0	2	0	1
2	60	154	56	23.6128	4	2	0	0	0	1
2	54	161	68	26.2336	3	5	0	2	0	1
2	70	152	49	21.2084	2	1	0	0	0	1
2	58	158	53	21.2306	3	5	0	2	0	1
2	48	160	61	23.8281	4	3	0	0	0	1
2	52	169	67	23.4586	3	2	0	2	0	1
2	48	167	76	27.2509	1	3	0	2	0	1
2	67	150	70	31.1111	2	1	0	0	0	1
2	52	168	61	21.6128	4	2	0	0	0	1
2	69	164	65	24.1672	3	4	0	0	0	1
2	67	165	58	21.3039	4	2	0	0	0	1
2	53	158	63	25.2363	3	3	0	0	0	1
2	35	176	82	26.4721	3	5	0	2	1	1
2	68	165	76	27.9155	4	1	1	2	2	1
2	64	157	62	25.1532	3	4	0	0	0	1
2	66	158	52	20.83	4	5	0	0	0	1
2	61	158	68	27.2392	2	3	0	0	0	1
2	55	151	53	23.2446	4	4	0	0	0	1
2	63	163	65	24.4646	4	4	0	0	1	1
2	49	158	60	24.0346	4	5	0	2	1	1
2	57	160	62	24.2188	3	2	0	0	0	1
2	68	149	57	25.6745	2	5	0	0	0	1
2	71	165	70	25.7117	3	5	0	2	2	1
2	51	160	55	21.4844	1	2	0	2	0	1
2	68	178	83	26.1962	2	5	0	1	2	1
2	51	173	72	24.0569	4	1	0	2	1	1
2	67	161	55	21.2183	4	5	1	0	0	1
2	73	172	72	24.3375	3	5	0	2	2	1
2	46	170	80	27.6817	2	3	0	0	0	1
2	60	163	70	26.3465	3	3	1	0	0	1

## Sheet: Analysis of outcome
Initial	Initial	Initial	Initial	Visit 1	Visit 1	Visit 1	Visit 2	Visit 2	Visit 2	Visit 3	Visit 3	Visit 3	Last F/U (Visit 4)	Last F/U (Visit 4)	Last F/U (Visit 4)	Last F/U (Visit 4)
EQ-5D-3L	EQ-5D-3L	FAOS	VAS(FOOT)	EQ-5D-3L	EQ-5D-3L	VAS(FOOT)	EQ-5D-3L	EQ-5D-3L	VAS(FOOT)	EQ-5D-3L	EQ-5D-3L	VAS(FOOT)	EQ-5D-3L	EQ-5D-3L	FAOS	VAS(FOOT)
EQ VAS	EQ-5D Index	Total	Total	EQ VAS	EQ-5D Index	Total	EQ VAS	EQ-5D Index	Total	EQ VAS	EQ-5D Index	Total	EQ VAS	EQ-5D Index	Total	Total
80	0.91	79.63	4	69	0.77	3	80	0.95	2	90	0.82	3	80	0.82	75.63	3
85	0.91	82.35	6	88	0.91	6	80	0.91	6	85	0.91	5	85	0.91	78.44	5
60	0.72	50	6	54	0.72	6	50	0.72	5	28	0.68	4	29	0.56	44.04	6
50	0.72	51.3	5	61	0.51	6	41	0.56	4	30	0.72	3	20	0.72	62.6	4
30	0.56	40.37	8	63	0.72	6	57	0.72	6	50	0.56	9	30	0.4	34.78	9
68	0.72	41.61	5	71	0.72	5	66	0.72	5	70	0.72	7	60	0.72	43.04	7
51	0.72	61.24	5	30	0.77	3	20	0.82	2	10	0.77	2	8	0.91	94.58	1
50	0.56	45.15	7	80	0.72	7	75	0.72	7	77	0.72	8	75	0.72	60.67	8
62	0.77	86.52	4	58	0.95	4	61	0.76	4	72	0.91	4	59	0.77	89.3	4
56	0.72	46.3	6	54	0.68	5	51	0.68	6	53	0.68	6	62	0.68	42.29	6
63	0.72	73.86	7	70	0.72	6	70	0.72	6	70	0.72	5	50	0.82	80.62	6
40	0.77	53.82	5	32	0.68	5	30	0.72	3	41	0.68	3	38	0.68	52.43	4
60	0.68	63.24	6	71	0.68	6	62	0.72	6	50	0.68	5	50	0.68	62.21	5
51	0.82	87.54	5	40	0.72	4	68	0.77	3	30	0.77	3	36	0.72	53.29	4
50	0.56	54.02	9	69	0.56	9	69	0.56	9	60	0.56	7	70	0.82	37.54	7
61	0.77	63.38	8	74	0.72	7	70	0.77	7	51	0.77	5	62	0.72	66	7
49	0.77	55.73	7	59	0.68	6	62	0.72	6	54	0.68	6	57	0.77	72.26	6
61	0.72	57.94	6	51	0.77	5	51	0.77	6	50	0.82	5	41	0.77	76.75	4
75	0.77	75.49	5	60	0.72	6	70	0.82	5	80	0.91	4	78	0.77	87.86	4
70	0.72	61.17	8	50	0.72	6	63	0.72	5	58	0.72	6	59	0.72	62.9	6
71	0.72	32.8	8	61	0.68	7	72	0.68	7	62	0.68	6	61	0.68	52.48	7
100	0.91	93.75	8	91	0.82	4	99	0.82	1	62	0.82	1	90	0.95	100	0
53	0.68	40.13	6	59	0.68	6	60	0.68	6	60	0.68	6	57	0.68	50	6
34	0.82	74.85	4	80	0.91	3	80	0.91	4	81	0.91	4	87	0.95	85.34	3
68	0.51	35.93	7	68	0.72	6	71	0.68	7	70	0.47	7	67	0.68	41.77	7
82	0.77	72.9	8	52	0.77	5	52	0.72	4	80	0.77	4	80	0.82	82.12	3
80	0.82	76.92	5	71	0.82	5	70	0.82	5	35	0.77	7	61	0.9	86.66	5
50	0.91	86.48	5	72	0.72	4	50	0.95	4	50	0.82	2	70	0.91	81.12	5
90	0.91	92.32	5	60	0.77	6	81	0.87	6	72	0.91	6	82	0.91	97.16	6
75	0.91	59.94	8	77	0.86	8	50	0.86	8	70	0.86	8	60	0.91	50.16	8
77	0.6	74.73	9	21	0.77	2	61	0.82	2	88	0.95	1	88	0.91	75.46	1
71	0.56	50.78	7	53	0.54	5	55	0.68	5	50	0.72	5	50	0.72	60.55	5
73	0.95	84.36	4	28	0.86	6	81	0.95	3	81	0.95	3	86	0.95	95.06	2
61	0.91	76.81	6	61	0.91	6	70	0.91	7	71	0.91	7	72	0.91	62.41	7
31	0.68	53.82	5	32	0.68	5	30	0.72	3	41	0.68	3	38	0.68	52.43	3
50	0.72	55.35	7	50	0.77	6	50	0.77	6	70	0.77	5	60	0.72	67.78	4
90	0.91	54.01	6	80	0.95	3	89	0.95	4	90	0.95	9	80	0.95	91.49	2
30	0.56	23.67	8	40	0.56	8	50	0.62	8	60	0.77	8	70	0.56	31.28	8
62	0.72	88.8	6	70	0.77	6	60	0.82	5	61	0.77	6	71	0.81	86.68	7
81	0.72	70.76	5	81	0.68	5	72	0.82	3	95	0.82	3	82	0.72	70.32	3
60	0.87	94.42	5	72	0.72	5	82	0.77	3	98	0.95	0	16	0.91	93.79	4
69	0.91	74.74	4	82	0.82	4	29	0.82	5	63	0.82	3	50	0.91	78.02	3
82	0.82	66.79	8	81	0.72	7	70	0.72	8	77	0.68	6	56	0.68	73.93	6
70	0.72	60.81	8	62	0.77	6	55	0.77	5	79	0.77	8	80	0.63	65.33	8
80	0.85	71.48	5	80	0.77	3	79	0.77	3	81	0.77	2	83	0.77	74.57	5
80	0.72	60.96	5	51	0.77	7	61	0.72	6	77	0.77	5	69	0.72	64.78	5
68	0.72	52.28	5	64	0.77	5	64	0.77	6	63	0.77	4	66	0.77	65.38	5
53	0.91	60.87	6	67	0.82	5	70	0.82	6	72	0.91	6	52	0.86	76.24	9
61	0.77	77.01	6	50	0.77	5	69	0.77	5	40	0.72	5	70	0.72	75.38	6
41	0.68	44.63	7	52	0.72	6	50	0.77	5	51	0.72	6	59	0.68	54.62	6
81	0.91	80.71	5	81	0.82	4	90	0.91	5	90	0.91	5	90	0.91	77.09	4
50	0.77	65.16	6	39	0.77	5	42	0.72	5	51	0.77	6	30	0.77	62.28	6
61	0.82	56.13	6	50	0.91	6	41	0.91	5	62	0.91	4	62	0.91	78.57	4
49	0.91	82.47	4	50	0.88	4	68	0.88	4	68	0.88	4	89	0.91	88.21	1
51	0.51	43.39	6	73	0.56	4	51	0.68	6	51	0.68	5	63	0.51	53.95	7
71	0.77	70.87	7	50	0.77	6	61	0.77	5	70	0.77	4	71	0.77	68.82	4
49	0.77	87.53	5	60	0.77	4	70	0.91	3	69	0.91	3	67	0.82	82.1	3
55	0.91	91.15	7	75	0.91	4	47	0.91	5	75	0.88	4	65	0.95	88.82	5
71	0.77	56.08	7	68	0.72	7	76	0.82	7	69	0.72	6	79	0.77	51	7
60	0.52	49.96	5	71	0.56	8	60	0.72	6	58	0.72	6	40	0.72	54.36	4
64	0.86	64.39	6	51	0.72	8	51	0.56	8	50	0.51	7	50	0.51	38.58	8
100	0.82	70.86	4	72	0.77	2	31	0.82	5	30	0.82	3	29	0.82	79.76	3
50	0.71	61.88	8	19	0.72	6	20	0.82	6	9	0.86	5	29	0.77	67.31	6
62	0.51	51.56	7	50	0.77	4	62	0.77	3	60	0.72	5	60	0.72	63.1	5
49	0.51	44	5	59	0.4	6	61	0.56	6	60	0.68	6	59	0.68	37.65	6
79	0.91	82.64	4	35	0.72	4	82	0.77	2	23	0.77	3	20	0.72	88.03	4
64	0.77	63.69	7	51	0.82	5	51	0.72	5	50	0.72	5	47	0.68	65.67	6
69	0.72	76.19	5	69	0.68	7	51	0.72	6	50	0.72	6	61	0.72	80.29	6
50	0.68	48.65	5	51	0.68	6	50	0.68	6	48	0.68	5	50	0.68	48.57	6
88	0.77	61.11	5	49	0.68	5	50	0.72	5	51	0.68	5	69	0.77	59.83	5
50	0.91	92.79	6	50	0.72	6	61	0.72	5	80	0.77	6	53	0.72	85.07	5
80	0.91	69.54	5	43	0.91	3	39	0.87	4	31	0.91	3	33	0.77	88.01	4
80	0.82	55.26	6	20	0.72	8	82	0.72	5	80	0.72	8	70	0.72	56.62	7
51	0.81	67.16	5	41	0.68	5	51	0.68	4	40	0.68	4	40	0.68	42.27	4
70	0.77	87.26	6	61	0.68	7	62	0.68	5	51	0.68	6	60	0.68	59.54	6
50	0.35	43.88	7	50	0.68	8	52	0.77	5	50	0.72	5	50	0.68	52.8	6
41	0.9	78.45	4	41	0.91	4	40	0.91	4	49	0.86	5	41	0.9	87.83	4
70	0.86	79.26	6	70	0.86	4	81	0.86	5	90	0.86	5	94	0.91	91.94	2
29	0.72	64.43	7	43	0.91	4	42	0.82	7	63	0.77	7	65	0.77	74.32	4
40	0.4	35.6	7	82	0.68	6	80	0.72	2	90	0.77	2	80	0.72	67.14	2
50	0.77	53.97	7	38	0.77	4	51	0.82	5	67	0.72	6	65	0.77	63.52	4
51	0.72	64.29	7	42	0.72	5	60	0.77	5	80	0.72	6	78	0.77	79.85	4
58	0.77	57.7	7	50	0.91	5	61	0.6	7	63	0.77	5	81	0.77	70.86	3
81	0.51	33.79	8	72	0.68	7	62	0.68	3	50	0.68	3	50	0.68	56.77	2
51	0.44	31.27	10	59	0.77	10	50	0.77	7	30	0.77	8	52	0.77	48.73	7
60	0.72	47.82	10	82	0.77	7	60	0.86	7	63	0.82	6	72	0.82	62.08	4
59	0.77	53.2	9	50	0.72	9	39	0.82	5	85	0.91	2	95	0.91	95.88	1
43	0.77	69.76	8	52	0.77	4	71	0.72	5	80	0.82	4	80	0.82	73.44	4
72	0.6	32.44	8	61	0.51	8	82	0.68	8	89	0.68	6	100	0.68	48.14	4
79	0.68	40.58	7	51	0.72	3	52	0.72	5	56	0.4	3	60	0.51	61.47	3
40	0.51	21.35	9	80	0.77	9	98	0.91	5	98	0.91	5	98	0.82	59.56	3
81	0.51	10.8	9	38	0.36	8	72	0.68	8	74	0.68	6	79	0.77	39.11	5
59	0.72	73.33	6	59	0.72	6	75	0.82	5	49	0.72	4	70	0.77	82.45	3
80	0.91	83.51	6	80	0.91	2	90	0.95	1	90	0.95	1	90	0.91	81.33	1
50	0.82	67.78	5	60	0.68	4	40	0.77	5	40	0.72	4	30	0.72	57.12	3
62	0.82	81.36	7	62	0.77	5	63	0.77	6	62	0.77	7	51	0.85	76.7	5
82	0.51	39.38	8	71	0.72	5	81	0.77	2	82	0.72	2	93	0.86	65.72	2
80	0.77	54.25	7	81	0.58	10	90	0.95	4	90	0.95	2	90	0.95	83.55	2
72	0.72	62.08	7	60	0.77	3	62	0.72	5	60	0.72	5	81	0.77	76.78	4
73	0.77	61.8	8	64	0.82	6	61	0.86	7	65	0.77	6	66	0.58	70.27	6
72	0.77	61.74	7	62	0.68	6	46	0.77	5	37	0.77	4	33	0.77	62.24	4
71	0.86	85.14	6	80	0.91	1	80	0.91	5	80	0.95	1	82	0.91	85.62	3
72	0.77	59.3	7	63	0.77	6	70	0.77	7	80	0.77	5	62	0.77	67.08	6
60	0.77	49.76	6	60	0.86	5	61	0.68	6	58	0.72	6	60	0.72	65.49	6
21	0.91	68.34	8	30	0.77	3	45	0.77	4	37	0.77	4	35	0.77	68.76	3
80	0.82	60.01	10	80	0.77	10	80	0.82	6	80	0.82	6	50	0.86	72.51	7
40	0.68	36.47	5	59	0.51	5	61	0.68	6	72	0.68	6	72	0.51	25.84	6
37	0.61	48.77	8	23	0.68	6	19	0.72	7	31	0.56	8	56	0.82	54.9	4
75	0.77	68.92	7	79	0.77	6	78	0.77	7	70	0.77	8	80	0.77	74.9	7
69	0.68	86.78	5	50	0.72	4	51	0.72	5	70	0.72	4	49	0.72	71.91	4
80	0.58	46.26	8	65	0.77	7	60	0.77	4	60	0.77	4	85	0.91	68.64	3
60	0.77	63.01	7	71	0.82	7	71	0.77	7	68	0.86	7	80	0.86	75.14	7
70	0.86	62.24	8	50	0.82	8	30	0.91	6	51	0.91	6	55	0.91	68.49	6
51	0.77	54.8	4	51	0.72	5	42	0.72	5	41	0.72	5	50	0.77	60.18	6
90	0.77	84.56	6	80	0.77	0	81	0.82	0	80	0.68	2	80	0.68	78.72	2
61	0.51	47.24	8	52	0.51	5	60	0.68	6	62	0.68	6	56	0.68	65.6	5
68	0.72	56.89	8	69	0.91	6	81	0.72	7	75	0.77	5	70	0.87	62.53	6
50	0.56	41.78	8	70	0.36	7	74	0.56	5	65	0.72	5	67	0.42	45.09	6
42	0.6	61.17	9	50	0.56	8	60	0.68	8	41	0.77	8	80	0.56	54.01	8
50	0.77	36.78	7	61	0.86	8	59	0.91	8	66	0.72	7	51	0.77	38.95	6
93	0.68	66.73	4	44	0.72	4	45	0.68	4	47	0.68	5	47	0.72	85.24	5
81	0.77	60.33	5	80	0.77	5	71	0.77	5	71	0.77	5	71	0.72	57.81	6
50	0.68	51.55	6	38	0.68	4	49	0.68	4	52	0.68	4	71	0.68	27.85	4
59	0.39	71.72	5	33	0.91	3	20	0.95	6	21	0.87	3	21	0.91	96.54	2
57	0.6	51.11	6	60	0.72	5	62	0.77	5	70	0.82	3	69	0.82	71.89	3
50	0.72	38.01	7	51	0.72	6	61	0.72	6	71	0.77	6	50	0.44	40.81	7
80	0.77	69.4	8	71	0.77	7	78	0.77	8	60	0.77	7	61	0.77	61.32	7
78	0.36	66.48	8	80	0.56	7	50	0.68	7	61	0.68	6	50	0.68	64.17	5
49	0.82	68.23	5	70	0.85	3	80	0.77	3	81	0.77	3	82	0.91	67.53	4
51	0.72	57.17	9	50	0.56	5	50	0.72	7	60	0.77	5	39	0.72	44.02	4
72	0.72	62.4	9	69	0.72	8	70	0.68	8	79	0.72	8	81	0.68	47.78	8
68	0.77	71.84	4	70	0.77	4	38	0.77	5	45	0.77	5	65	0.77	70.54	4
50	0.72	42.29	7	65	0.77	5	59	0.72	5	69	0.72	5	83	0.82	53.81	3
80	0.72	45.17	7	70	0.77	7	60	0.72	6	60	0.72	6	55	0.77	63.31	5
50	0.51	16.41	8	50	0.72	4	58	0.72	5	60	0.51	3	80	0.91	82.04	2
50	0.77	70.6	8	52	0.91	5	50	0.95	5	50	0.95	5	71	0.91	85.23	4
78	0.68	47.87	8	39	0.72	7	62	0.72	6	75	0.77	5	78	0.82	57.69	4
74	0.82	82.59	6	74	0.91	6	40	0.82	4	71	0.82	3	81	0.77	83.89	3
70	0.86	72.36	5	50	0.82	5	50	0.77	5	40	0.77	4	87	0.91	78.12	3
29	0.72	75.88	6	81	0.72	6	80	0.68	4	70	0.68	3	84	0.77	61.63	3
70	0.56	31.17	9	82	0.51	9	71	0.68	8	72	0.68	7	61	0.72	50.88	5
73	0.52	73.61	5	0	0.95	0	12	0.95	2	15	0.91	1	20	0.91	80.38	2
82	0.4	10.97	8	20	-0.08	7	98	0.77	6	97	-0.17	5	74	0.51	38.83	4
61	0.91	72.13	5	70	0.91	4	50	0.82	4	72	0.86	4	81	0.91	78.47	2
70	0.77	43.82	6	59	0.77	5	59	0.77	5	62	0.91	5	62	0.82	63.64	3
81	0.77	39.5	7	61	0.68	6	51	0.72	5	75	0.86	4	51	0.85	52.88	4
31	0.56	35.76	9	62	0.68	7	61	0.72	8	62	0.77	6	80	0.72	45.52	4
70	0.68	48.95	7	60	0.72	6	59	0.72	5	77	0.82	4	90	0.82	88.87	4
72	0.72	60.9	6	61	0.77	7	61	0.72	7	71	0.68	5	81	0.86	71.68	4
50	0.72	71.11	5	60	0.72	5	40	0.77	4	70	0.77	4	75	0.77	76.77	3
50	0.68	41.57	8	62	0.68	6	62	0.72	5	73	0.77	4	60	0.68	55.72	4
80	0.82	59.61	5	82	0.58	3	71	0.91	4	74	0.86	4	70	0.86	61.91	3
70	0.51	24.79	6	62	0.56	5	58	0.15	5	60	0.76	5	61	0.72	38.12	3
50	0.72	50.38	5	40	0.77	4	40	0.72	4	40	0.72	4	70	0.82	68.95	3
50	0.72	59.6	7	73	0.77	8	86	0.87	4	84	0.82	5	85	0.91	71.09	4
90	0.82	87.08	5	11	0.85	0	91	0.95	1	81	0.82	0	79	0.95	86.26	1
